# Supplementary material for: Atorvastatin Decreases Renal Calcium Oxalate Stone Deposits by Enhancing Renal Osteopontin Expression in Hyperoxaluric Stone-Forming Rats Fed a High-Fat Diet
Source: Int J Mol Sci. 2022 Mar 11;23(6):3048. doi: 10.3390/ijms23063048 (PMC8954580; doi:10.3390/ijms23063048)
Supplement: Supplementary file 1 [file ijms-23-03048-s001.zip]

Archive with 1 entries (1 files):
- ijms-1618741-supplementary.pdf
